# Supplementary material for: Molecular Detection of Cryptosporidium cuniculus in Rabbits (Oryctolagus cuniculus) from Tenerife, Canary Islands, Spain
Source: Vet Sci. 2022 Feb 18;9(2):91. doi: 10.3390/vetsci9020091 (PMC8877424; doi:10.3390/vetsci9020091)
Supplement: Supplementary file 1 [file vetsci-09-00091-s001.zip]

Archive with 1 entries (1 files):
- vetsci-1575771-supplementary(1).pdf
